# Supplementary material for: Mutational Pressure in Zika Virus: Local ADAR-Editing Areas Associated with Pauses in Translation and Replication
Source: Front Cell Infect Microbiol. 2017 Feb 22;7:44. doi: 10.3389/fcimb.2017.00044 (PMC5319961; doi:10.3389/fcimb.2017.00044)
Supplement: Supplementary file 2 [file DataSheet2.XLSX]

## Sheet: Лист1
	West Africa lineage of Zika
Codons:	0 - 400		200 - 600		400 - 800		600 - 1000		800 - 1200		1000 - 1400		1200 - 1600		1400 - 1800		1600 - 2000		1800 - 2200		2000 - 2400		2200 - 2600		2400 - 2800		2600 - 3000		2800 - 3200		3000 - 3290
	Invariable sites	Stable sites	Invariable sites	Stable sites	Invariable sites	Stable sites	Invariable sites	Stable sites	Invariable sites	Stable sites	Invariable sites	Stable sites	Invariable sites	Stable sites	Invariable sites	Stable sites	Invariable sites	Stable sites	Invariable sites	Stable sites	Invariable sites	Stable sites	Invariable sites	Stable sites	Invariable sites	Stable sites	Invariable sites	Stable sites	Invariable sites	Stable sites	Invariable sites	Stable sites
A4f	0.318966	0.278265	0.419643	0.331723	0.381295	0.32061	0.335714	0.303846	0.398601	0.369755	0.361963	0.343312	0.347826	0.309457	0.373333	0.32253	0.328947	0.307265	0.339869	0.318562	0.387879	0.358974	0.348837	0.320755	0.300613	0.276699	0.316176	0.292482	0.345455	0.319603	0.345679	0.325444
T4f	0.163793	0.211151	0.151786	0.213465	0.165468	0.197824	0.164286	0.193162	0.202797	0.214598	0.208589	0.220159	0.204969	0.230064	0.213333	0.253807	0.256579	0.269231	0.222222	0.217809	0.169697	0.180653	0.203488	0.207184	0.184049	0.195295	0.147059	0.17688	0.163636	0.185608	0.185185	0.205128
G4f	0.275862	0.260712	0.223214	0.218355	0.223022	0.207797	0.242857	0.232479	0.202797	0.211538	0.220859	0.21978	0.217391	0.217361	0.18	0.176494	0.151316	0.149573	0.183007	0.185201	0.187879	0.194639	0.209302	0.216618	0.251534	0.25056	0.25	0.247284	0.254545	0.244665	0.246914	0.227482
C4f	0.241379	0.249871	0.205357	0.236456	0.230216	0.273769	0.257143	0.270513	0.195804	0.204108	0.208589	0.216749	0.229814	0.243119	0.233333	0.247169	0.263158	0.273932	0.254902	0.278428	0.254545	0.265734	0.238372	0.255443	0.263804	0.277446	0.286765	0.283355	0.236364	0.250124	0.222222	0.241946
A2f3p	0.24812	0.235577	0.196721	0.204771	0.158333	0.166504	0.233083	0.21665	0.28777	0.271518	0.25	0.236838	0.194444	0.191687	0.217742	0.211954	0.251908	0.234289	0.25	0.23464	0.268041	0.260684	0.31	0.280992	0.286957	0.263015	0.330645	0.312113	0.345324	0.328175	0.3	0.289319
T2f3p	0.195489	0.213942	0.188525	0.214757	0.2	0.212311	0.240602	0.252678	0.215827	0.233746	0.196429	0.213747	0.240741	0.248759	0.241935	0.251799	0.21374	0.242333	0.193548	0.217707	0.195876	0.203907	0.16	0.190083	0.182609	0.202105	0.169355	0.175299	0.158273	0.167335	0.18	0.197419
G2f3p	0.285714	0.264423	0.303279	0.271607	0.316667	0.293107	0.270677	0.251704	0.280576	0.262419	0.303571	0.285955	0.314815	0.300248	0.314516	0.298838	0.320611	0.301659	0.33871	0.31882	0.28866	0.278999	0.29	0.272727	0.278261	0.269656	0.241935	0.231356	0.266187	0.24215	0.26	0.240783
C2f3p	0.270677	0.286058	0.311475	0.308864	0.325	0.328078	0.255639	0.278968	0.215827	0.232316	0.25	0.26346	0.25	0.259305	0.225806	0.23741	0.21374	0.221719	0.217742	0.228834	0.247423	0.25641	0.24	0.256198	0.252174	0.265225	0.258065	0.281231	0.230216	0.26234	0.26	0.272479
	East Africa lineage of Zika
Codons:	0 - 400		200 - 600		400 - 800		600 - 1000		800 - 1200		1000 - 1400		1200 - 1600		1400 - 1800		1600 - 2000		1800 - 2200		2000 - 2400		2200 - 2600		2400 - 2800		2600 - 3000		2800 - 3200		3000 - 3290
	Invariable sites	Stable sites	Invariable sites	Stable sites	Invariable sites	Stable sites	Invariable sites	Stable sites	Invariable sites	Stable sites	Invariable sites	Stable sites	Invariable sites	Stable sites	Invariable sites	Stable sites	Invariable sites	Stable sites	Invariable sites	Stable sites	Invariable sites	Stable sites	Invariable sites	Stable sites	Invariable sites	Stable sites	Invariable sites	Stable sites	Invariable sites	Stable sites	Invariable sites	Stable sites
A4f	0.304	0.285339	0.365517	0.34203	0.358025	0.32657	0.331169	0.299814	0.393103	0.364899	0.321839	0.307734	0.310526	0.29784	0.401235	0.348851	0.373333	0.315293	0.320988	0.298913	0.351648	0.336084	0.340314	0.326132	0.298913	0.293225	0.3125	0.308504	0.34507	0.3367	0.330275	0.327061
T4f	0.2	0.215648	0.22069	0.219113	0.234568	0.238461	0.201299	0.220981	0.193103	0.224116	0.189655	0.216776	0.189474	0.201132	0.203704	0.232202	0.2	0.244712	0.179012	0.207126	0.148352	0.168867	0.17801	0.186728	0.168478	0.176152	0.1625	0.168839	0.197183	0.20404	0.174312	0.193548
G4f	0.272	0.25378	0.227586	0.219135	0.209877	0.208511	0.253247	0.261328	0.227586	0.224116	0.252874	0.238562	0.252632	0.242798	0.17284	0.16374	0.166667	0.153524	0.216049	0.205918	0.21978	0.218922	0.209424	0.210905	0.233696	0.2271	0.24375	0.242706	0.253521	0.250505	0.247706	0.240143
C4f	0.224	0.245233	0.186207	0.219722	0.197531	0.226458	0.214286	0.217877	0.186207	0.186869	0.235632	0.236928	0.247368	0.25823	0.222222	0.255207	0.26	0.286471	0.283951	0.288043	0.28022	0.276128	0.272251	0.276235	0.298913	0.303523	0.28125	0.27995	0.204225	0.208754	0.247706	0.239247
A2f3p	0.198473	0.193939	0.166667	0.168857	0.177778	0.174344	0.2	0.203938	0.236486	0.241751	0.258333	0.252675	0.215517	0.21441	0.198413	0.195402	0.212766	0.200559	0.220779	0.213306	0.237705	0.235897	0.258621	0.249344	0.213235	0.216257	0.284768	0.285621	0.32716	0.318919	0.268519	0.261969
T2f3p	0.167939	0.180471	0.194444	0.205638	0.22963	0.234849	0.264286	0.26301	0.216216	0.218182	0.191667	0.200823	0.241379	0.250868	0.222222	0.242146	0.234043	0.249476	0.24026	0.246914	0.245902	0.248718	0.215517	0.222222	0.205882	0.206562	0.178808	0.178431	0.17284	0.171171	0.212963	0.205962
G2f3p	0.335878	0.315152	0.347222	0.326556	0.325926	0.304673	0.285714	0.277075	0.310811	0.303704	0.316667	0.295473	0.318966	0.293403	0.357143	0.321839	0.35461	0.327743	0.337662	0.329904	0.311475	0.310256	0.327586	0.317585	0.330882	0.320656	0.258278	0.255556	0.240741	0.237838	0.25	0.242096
C2f3p	0.29771	0.310438	0.291667	0.298949	0.266667	0.286135	0.25	0.255977	0.236486	0.236364	0.233333	0.251029	0.224138	0.241319	0.222222	0.240613	0.198582	0.222222	0.201299	0.209877	0.204918	0.205128	0.198276	0.210849	0.25	0.256525	0.278146	0.280392	0.259259	0.272072	0.268519	0.289973
	Asian lineage of Zika
Codons:	0 - 400		200 - 600		400 - 800		600 - 1000		800 - 1200		1000 - 1400		1200 - 1600		1400 - 1800		1600 - 2000		1800 - 2200		2000 - 2400		2200 - 2600		2400 - 2800		2600 - 3000		2800 - 3200		3000 - 3290
	Invariable sites	Stable sites	Invariable sites	Stable sites	Invariable sites	Stable sites	Invariable sites	Stable sites	Invariable sites	Stable sites	Invariable sites	Stable sites	Invariable sites	Stable sites	Invariable sites	Stable sites	Invariable sites	Stable sites	Invariable sites	Stable sites	Invariable sites	Stable sites	Invariable sites	Stable sites	Invariable sites	Stable sites	Invariable sites	Stable sites	Invariable sites	Stable sites	Invariable sites	Stable sites
A4f	0.291339	0.253994	0.340909	0.317948	0.326241	0.310638	0.335821	0.316168	0.397059	0.37153	0.299363	0.298118	0.263158	0.272044	0.333333	0.30918	0.294872	0.283062	0.25641	0.257085	0.331081	0.305675	0.320513	0.30211	0.246988	0.233318	0.267123	0.244186	0.319672	0.309443	0.296703	0.295034
T4f	0.181102	0.225565	0.219697	0.239401	0.205674	0.239619	0.156716	0.202722	0.147059	0.188187	0.178344	0.205382	0.19883	0.210329	0.209877	0.242424	0.217949	0.251388	0.166667	0.184764	0.121622	0.158582	0.147436	0.167999	0.162651	0.183849	0.178082	0.214165	0.188525	0.219003	0.208791	0.218487
G4f	0.275591	0.265785	0.257576	0.231869	0.262411	0.217799	0.261194	0.223517	0.264706	0.243921	0.312102	0.271388	0.28655	0.268459	0.191358	0.196078	0.160256	0.148134	0.230769	0.217776	0.283784	0.252274	0.25641	0.229467	0.277108	0.263867	0.287671	0.273256	0.229508	0.219472	0.241758	0.218029
C4f	0.251969	0.254656	0.181818	0.210782	0.205674	0.231943	0.246269	0.257594	0.191176	0.196363	0.210191	0.225111	0.251462	0.249168	0.265432	0.252317	0.326923	0.317416	0.346154	0.340376	0.263514	0.28347	0.275641	0.300424	0.313253	0.318966	0.267123	0.268393	0.262295	0.252082	0.252747	0.268449
A2f3p	0.272059	0.260079	0.219858	0.223987	0.217742	0.204014	0.231405	0.210814	0.259542	0.245396	0.245455	0.240767	0.217822	0.202809	0.265487	0.230986	0.267717	0.250885	0.25	0.241611	0.240385	0.240727	0.247706	0.25368	0.231405	0.241558	0.308824	0.291796	0.342657	0.303924	0.260417	0.250671
T2f3p	0.198529	0.210728	0.219858	0.1954	0.201613	0.184888	0.22314	0.222816	0.229008	0.237185	0.209091	0.208239	0.227723	0.24139	0.212389	0.246479	0.19685	0.234593	0.193548	0.208298	0.144231	0.150109	0.100917	0.118182	0.181818	0.186753	0.161765	0.17816	0.146853	0.16612	0.21875	0.20775
G2f3p	0.272059	0.243027	0.269504	0.245893	0.298387	0.295986	0.289256	0.285918	0.29771	0.277185	0.3	0.28267	0.316832	0.284996	0.309735	0.276056	0.322835	0.281582	0.346774	0.302013	0.298077	0.295273	0.311927	0.301876	0.305785	0.287013	0.286765	0.263082	0.286713	0.269846	0.260417	0.257526
C2f3p	0.257353	0.286166	0.29078	0.334721	0.282258	0.315112	0.256198	0.280452	0.21374	0.240235	0.245455	0.268324	0.237624	0.270806	0.212389	0.246479	0.212598	0.23294	0.209677	0.248078	0.317308	0.313891	0.33945	0.326263	0.280992	0.284675	0.242647	0.266962	0.223776	0.260109	0.260417	0.284054
		significant difference
		insignificant differene
