# Supplementary material for: Mutational Pressure in Zika Virus: Local ADAR-Editing Areas Associated with Pauses in Translation and Replication
Source: Front Cell Infect Microbiol. 2017 Feb 22;7:44. doi: 10.3389/fcimb.2017.00044 (PMC5319961; doi:10.3389/fcimb.2017.00044)
Supplement: Supplementary file 3 [file DataSheet3.XLSX]

## Sheet: Лист1
>West Africa lineage of Zika
CTGCTGGGTCATGGACCCATCAGAATGGTTTTGGCGATACTAGCCTTTTTGAGATTTACAGCAATCAAGCCATCACTGGGCCTTATCAACAGATGGGGTTCCGTGGGGAAAAAAGAGGCTATGGAAATAATAAAGAAGTTCAAGAAAGATCTTGCTGCCATGTTGAGAATAATCAATGCTAGGAAAGAGAGGAAGAGACGTGGCGCAGACACCAGCATCGGAATCATTGGCCTCCTGCTGACTACAGCCATGGCAGCAGAGATCACTAGACGCGGGAGTGCATACTACATGTACTTGGATAGGAGCGATGCCGGGAAGGCCATTTCGTTTGCTACCACATTGGGAGTGAACAAGTGCCACGTACAGATCATGGACCTCGGGCACATGTGTGACGCCACC…
>East Africa lineage of Zika
CTGCTGGGCCATGGACCCATCAGAATGGTTTTGGCGATACTAGCCTTCTTGAGATTCACAGCAATCAAGCCATCACTGGGCCTCATCAATAGATGGGGTTCCGTGGGGAAGAAGGAGGCTATGGAAATAATAAAAAAGTTCAAGAAAGACCTTGCTGCCATGTTGAGAATTATCAATGCTAGGAAGGAGAGGAAGAGACGTGGCGCTGACACCAGCATCGGAATCGTCGGCCTCCTGCTGACCACAGCCATGGCAGCCGAGATCACTAGACGTGGGAGTGCATACTACATGTACTTGGACAGGAGCGATGCTGGTAAGGCCATTTCTTTTGCCACCACATTGGGGGTGAACAAATGCCATGTACAGATCATGGACCTCGGGCACATGTGTGACGCCACC…
>Asian lineage of Zika
CTGCTGGGTCATGGGCCCATCAGGATGGTCTTGGCGATTCTAGCCTTTTTGAGATTCACGGCAATCAAGCCATCACTGGGTCTCATCAATAGATGGGGTTCAGTGGGGAAAAAAGAGGCTATGGAAATAATAAAGAAGTTCAAGAAAGATCTGGCTGCCATGCTGAGAATAATCAATGCTAGGAAGGAGAAGAAGAGACGAGGCGCAGATACTAGTGTCGGAATTGTTGGCCTCCTGCTGACCACAGCTATGGCAGCGGAGGTCACTAGACGTGGGAGTGCATACTATATGTACTTGGACAGAAACGATGCTGGGGAGGCCATATCTTTTCCAACCACATTGGGGATGAATAAGTGTTATATACAGATCATGGATCTTGGACACATGTGTGATGCCACC…
